# Supplementary material for: Cytogenetic Mapping of 35 New Markers in the Alpaca (Vicugna pacos)
Source: Genes (Basel). 2020 May 8;11(5):522. doi: 10.3390/genes11050522 (PMC7288448; doi:10.3390/genes11050522)
Supplement: Supplementary file 1 [file genes-11-00522-s001.zip]

Archive with 7 entries (6 files):
- Supplementary material_Submission II_R1/Supplementary Figure S1_FISH_Final I/
- Supplementary material_Submission II_R1/Supplementary Figure S1_FISH_Final I/Slide1.JPG
- Supplementary material_Submission II_R1/Supplementary Figure S1_FISH_Final I/Slide2.JPG
- Supplementary material_Submission II_R1/Supplementary Figure S2_BMP4_Final I.jpg
- Supplementary material_Submission II_R1/Table S1_All markers_R1.xlsx
- Supplementary material_Submission II_R1/Table S2_Primers_Final I.xlsx
- Supplementary material_Submission II_R1/Table S3_FISH markers_Final I.xlsx
