# Supplementary material for: Cytogenetic Mapping of 35 New Markers in the Alpaca (Vicugna pacos)
Source: Genes (Basel). 2020 May 8;11(5):522. doi: 10.3390/genes11050522 (PMC7288448; doi:10.3390/genes11050522)
Supplement: Supplementary file 1 [file genes-11-00522-s001.zip › Supplementary material_Submission II_R1/Table S1_All markers_R1.xlsx]

## Sheet: Table S1_SNPs_Genes_All
SNP Name	SNP short ID	Nearby gene by More et al. 2019 and updated (*) BLAST analysis (this study)	Scaffold VicPac3.1	Scaffold length VicPac3.1	Position in scaffold VicPac3.1 (Start)	Chromosome in VicPac3.1	Cytogenetic location	CHORI-246 BACs	FISH-BAC
UNALM_VPA_Bovine777K_049	UNA_049	intergenic	4	27143056	1200533	1	01q33ter	27E21, 27J15, 115E20, 118E17, 152O16	27 E21
UNALM_VPA_Bovine777K_054	UNA_054	SLC9A9	77225	44105118	20446670	1
UNALM_VPA_Bovine777K_068	UNA_068	intergenic	4	27143056	15836170	1
UNALM_VPA_Bovine777K_070	UNA_070	intergenic	4	27143056	22026676	1
UNALM_VPA_Bovine777K_071	UNA_071	CXADR	4	27143056	22846293	1	01q32	203G23, 206B2	203G2
UNALM_VPA_Bovine777K_077	UNA_077	LOC102535064 (NLGN1)*	77225	44105118	44057281	1	01q16-q17	250G20, 257L20	250G20
UNALM_VPA_Bovine777K_082	UNA_082	intergenic	77225	44105118	21432432	1
UNALM_VPA_Bovine777K_101	UNA_101	intergenic	4	27143056	15281167	1
UNALM_VPA_Bovine777K_206	UNA_206	ERG	4	27143056	6310404	1
UNALM_VPA_Bovine777K_243	UNA_243	MME	77225	44105118	29712044	1
UNALM_VPA_Bovine777K_388	UNA_388	intergenic	77225	44105118	17672595	1
UNALM_VPA_Bovine777K_421	UNA_421	TMEM108	77225	44105118	12429968	1
UNALM_VPA_Bovine777K_436	UNA_436	intergenic	77225	44105118	21427873	1
UNALM_VPA_Bovine777K_447	UNA_447	intergenic	77225	44105118	28612655	1
UNALM_VPA_Bovine777K_069	UNA_069	intergenic	26	121370620	7155213	2
UNALM_VPA_Bovine777K_130	UNA_130	intergenic	26	121370620	61097255	2
UNALM_VPA_Bovine777K_153	UNA_153	intergenic	26	121370620	88572079	2
UNALM_VPA_Bovine777K_169	UNA_169	USP53*	26	121370620	85947379	2
UNALM_VPA_Bovine777K_171	UNA_171	intergenic	26	121370620	75301378	2
UNALM_VPA_Bovine777K_172	UNA_172	UNC5C	26	121370620	68258508	2	02q21-q22	36O22, 113I16	113I16
UNALM_VPA_Bovine777K_173	UNA_173	intergenic	26	121370620	20042090	2
UNALM_VPA_Bovine777K_174	UNA_174	PCDH7	26	121370620	22402102	2	02q32	31H13, 65D15, 163E12, 188N23, 191G12	31H13
UNALM_VPA_Bovine777K_177	UNA_177	CHRNA9	26	121370620	29634496	2
UNALM_VPA_Bovine777K_183	UNA_183	intergenic	26	121370620	59450493	2
UNALM_VPA_Bovine777K_244	UNA_244	METAP1	26	121370620	71092894	2
UNALM_VPA_Bovine777K_318	UNA_318	intergenic	26	121370620	89647090	2
UNALM_VPA_Bovine777K_319	UNA_319	intergenic	26	121370620	88560235	2
UNALM_VPA_Bovine777K_392	UNA_392	LOC116658000*	26	121370620	80896101	2
UNALM_VPA_Bovine777K_411	UNA_411	intergenic	26	121370620	119233535	2
UNALM_VPA_Bovine777K_424	UNA_424	DKK2	26	121370620	76738599	2
UNALM_VPA_Bovine777K_147	UNA_147	intergenic	77261	65747404	22638805	3
UNALM_VPA_Bovine777K_150	UNA_150	ARRDC3	77261	65747404	3174618	3	03q17-q21	49D3, 87L21, 222P23	87L21
UNALM_VPA_Bovine777K_198	UNA_198	intergenic	77261	65747404	2761639	3
UNALM_VPA_Bovine777K_239	UNA_239	intergenic	77261	65747404	12148012	3
UNALM_VPA_Bovine777K_289	UNA_289	CENPH	77261	65747404	18423805	3
UNALM_VPA_Bovine777K_345	UNA_345	MAP3K1	77261	65747404	27974520	3	03q24	49J15, 106K2, 125N20, 158A5, 190F23	106K2
UNALM_VPA_Bovine777K_346	UNA_346	intergenic	77261	65747404	31739943	3
UNALM_VPA_Bovine777K_427	UNA_427	MAP1B	77261	65747404	17573259	3
UNALM_VPA_Bovine777K_207	UNA_207	putative ncRNA*	2524	21430658	4433500	4
UNALM_VPA_Bovine777K_208	UNA_208	SPATA6L*	2524	21430658	2326408	4
UNALM_VPA_Bovine777K_209	UNA_209	LOC107033893	2524	21430658	2067095	4
UNALM_VPA_Bovine777K_210	UNA_210	intergenic	2524	21430658	1664158	4	04q23-q24	46F18, 50A14, 75P22	46F18
UNALM_VPA_Bovine777K_211	UNA_211	DMRT3	8430	43451823	655766	4	04q23-q24	41L6, 81F3, 100J5, 163E12, 220A22, 221C24, 221P21	41L6
UNALM_VPA_Bovine777K_220	UNA_220	SLC44A1	8430	43451823	21025859	4
n/a	n/a	BMP4	77258; 33	63,770,147; 33,122,391	23,763,611; 2,049,960	6	03q13	63L14, 17I20	63L14, 17I20
n/a	n/a	SFRP4	8475	31168711	25268718	7	07q12-q13	200N10, 190L6, 200F03, 209B10, 309L18	190L6
n/a	n/a	COL1A2	8475	31168711	7260140	7	07q15-q21	43N9	43N9
UNALM_VPA_Bovine777K_133	UNA_133	intergenic	8475	31168711	13311509	7
UNALM_VPA_Bovine777K_135	UNA_135	RELN	8475	31168711	21425128	7
UNALM_VPA_Bovine777K_141	UNA_141	intergenic	8475	31168711	28757196	7	07q12	83F11, 117O10, 150P9	83F11
UNALM_VPA_Bovine777K_166	UNA_166	DNAJC2	8475	31168711	21110474	7
UNALM_VPA_Bovine777K_237	UNA_237	intergenic	8475	31168711	26571017	7
UNALM_VPA_Bovine777K_116	UNA_116	DDX20	160	17474659	965005	9	09q24	68O18, 69J2, 133B15	68O18
UNALM_VPA_Bovine777K_118	UNA_118	OLFM3	160	17474659	7971722	9
UNALM_VPA_Bovine777K_119	UNA_119	AGL	160	17474659	9407509	9
UNALM_VPA_Bovine777K_120	UNA_120	intergenic	160	17474659	9898908	9
UNALM_VPA_Bovine777K_121	UNA_121	intergenic	160	17474659	12360949	9
UNALM_VPA_Bovine777K_186	UNA_186	intergenic	160	17474659	2494019	9
UNALM_VPA_Bovine777K_387	UNA_387	intergenic	160	17474659	17256723	9
UNALM_VPA_Bovine777K_438	UNA_438	intergenic	160	17474659	13831089	9
n/a	n/a	TYR	127	39582034	39240248	10	10q12-q13	133P13, 74O16, 48H22	74O16
UNALM_VPA_Bovine777K_175	UNA_175	PIK3C2A	127	39582034	14595971	10
UNALM_VPA_Bovine777K_300	UNA_300	intergenic	127	39582034	16105426	10
UNALM_VPA_Bovine777K_301	UNA_301	USP47	127	39582034	18918547	10
UNALM_VPA_Bovine777K_344	UNA_344	intergenic	127	39582034	13064995	10
UNALM_VPA_Bovine777K_395	UNA_395	intergenic	127	39582034	33768357	10
UNALM_VPA_Bovine777K_396	UNA_396	putative ncRNA*	127	39582034	10332759	10	10q21-q22	196K17	196K17
UNALM_VPA_Bovine777K_397	UNA_397	intergenic	127	39582034	31432994	10
UNALM_VPA_Bovine777K_404	UNA_404	DLG2	127	39582034	35396784	10
UNALM_VPA_Bovine777K_114	UNA_114	DNMBP	77343	21385500	17750677	11	11q21ter	62A20, 73E23, 92P15, 103A4, 104G1, 1661A, 195A19	62A20
UNALM_VPA_Bovine777K_286	UNA_286	FBXW4	77343	21385500	16354903	11
UNALM_VPA_Bovine777K_297	UNA_297	intergenic	77342	17327626	16977601	11	11q15-q16	174G24, 203E8	174G24
UNALM_VPA_Bovine777K_110	UNA_110	intergenic	77306	48142004	776170	12	12q13-q14	29N15, 50M12, 159H6	29N15
UNALM_VPA_Bovine777K_154	UNA_154	NELL2	77306	48142004	7666496	12
UNALM_VPA_Bovine777K_155	UNA_155	PUS7L	77306	48142004	8390934	12
UNALM_VPA_Bovine777K_160	UNA_160	ANKS1B	77306	48142004	23581597	12
n/a	n/a	PAX7	77224	29471725	10829619	13	13q24-q25	127I17, 145B19, 29J22	29J22
UNALM_VPA_Bovine777K_055	UNA_055	TSC22D1	81	31006577	12235757	14
UNALM_VPA_Bovine777K_125	UNA_125	LOC107034070 discontinued*	81	31006577	11579468	14
UNALM_VPA_Bovine777K_270	UNA_270	intergenic	81	31006577	9154579	14	14p12-p13	10M2, 22F1, 67F14, 76O10, 181C16	22F1
UNALM_VPA_Bovine777K_272	UNA_272	putative ncRNA*	81	31006577	29750215	14	14p15	71E16, 102G7, 103L18, 116F3, 139A15	71 E16
UNALM_VPA_Bovine777K_067	UNA_067	intergenic	46	31125524	30601650	15
UNALM_VPA_Bovine777K_250	UNA_250	intergenic	46	31125524	25164581	15
UNALM_VPA_Bovine777K_251	UNA_251	CRIM1	46	31125524	25503182	15
UNALM_VPA_Bovine777K_252	UNA_252	CRIM1	46	31125524	25525419	15	15q21-q22	135P3, 137J1, 173N6, 199J20	135P3
UNALM_VPA_Bovine777K_253	UNA_253	SLC8A1	46	31125524	28631613	15
UNALM_VPA_Bovine777K_254	UNA_254	MTA3	46	31125524	30312973	15
UNALM_VPA_Bovine777K_369	UNA_369	RNF144B; putative ncRNA*	77293	21123902	12236485	20	20q13ter	10N10, 43H7, 54D1, 148K18, 193I7, 222P23	10N10
UNALM_VPA_Bovine777K_370	UNA_370	intergenic	77293	21123902	6292182	20	20q14	419M11, 481E7	419M11
UNALM_VPA_Bovine777K_095	UNA_095	GPR89A	77374	11290377	3109653	21	21q15	16M5, 218E10	218 E10
UNALM_VPA_Bovine777K_191	UNA_191	intergenic	77333	26417461	16750951	25
UNALM_VPA_Bovine777K_287	UNA_287	TRPS1	77333	26417461	19283469	25	25q15	28K3, 45D13, 112A10, 132A8, 158I2	45D13
UNALM_VPA_Bovine777K_288	UNA_288	TRHR	77333	26417461	14808655	25
UNALM_VPA_Bovine777K_290	UNA_290	DPYS	77333	26417461	11123285	25
UNALM_VPA_Bovine777K_306	UNA_306	CSMD3	77333	26417461	17824289	25
UNALM_VPA_Bovine777K_442	UNA_442	SLC20A2	77335	15017617	13153525	26	26q12	90M3, 114K20, 135C11, 170M1	114K20
UNALM_VPA_Bovine777K_201	UNA_201	intergenic	4140	12970361	6978992	9,26
UNALM_VPA_Bovine777K_441	UNA_441	intergenic	4140	12970361	11946909	9,26	26q14	164M19	164M19
UNALM_VPA_Bovine777K_343	UNA_343	intergenic	11	22699463	15559446	27
UNALM_VPA_Bovine777K_353	UNA_353	AGBL1*	11	22699463	13912875	27	27q12ter	15N15, 173D7, 178J12, 180E12, 191M3, 221P21	15N15
n/a	n/a	CHD7	3	11858452	6173419	29	29q15	431P24	431P24
UNALM_VPA_Bovine777K_398	UNA_398	intergenic	12	16261182	7431372	33	33q13-q14	13A11, 95L2, 148H20, 174P12	13A11
n/a	n/a	GLI1	77319	1266815	684189	n/a	12q12-q13	85P4, 125N20	85P24
UNALM_VPA_Bovine777K_399	UNA_399	DOCK11	93	13855150	12037801	X	Xq21	13C22, 51J21, 70E18, 152N16, 188N23	13C22
UNALM_VPA_Bovine777K_400	UNA_400	IL13RA1	93	13855150	11942514	X
UNALM_VPA_Bovine777K_402	UNA_402	TENM1	93	13855150	7843475	X
UNALM_VPA_Bovine777K_403	UNA_403	intergenic	93	13855150	5827872	X
UNALM_VPA_Bovine777K_413	UNA_413	PHF8	232	2051966	1053622	X	Xp12	14J24, 120H23, 207F4	120H23
