# Supplementary material for: Cytogenetic Mapping of 35 New Markers in the Alpaca (Vicugna pacos)
Source: Genes (Basel). 2020 May 8;11(5):522. doi: 10.3390/genes11050522 (PMC7288448; doi:10.3390/genes11050522)
Supplement: Supplementary file 1 [file genes-11-00522-s001.zip › Supplementary material_Submission II_R1/Table S2_Primers_Final I.xlsx]

## Sheet: Table S2_PRIMERS_All
Gene symbol	SNP symbol	PCR Primer F: 5'-3'	PCR Primer R: 5'-3'	Product size, bp	Overgo Primer F: 5'-3'	Overgo Primer R: 5'-3'
ARRDC3	UNA_150	AACTGGCTTGGTTTATCCCTAC	GAGGCAAGAACCGAAACTCCT	175	CCAGCTATGCAGAAGTGGTAACAG	TTCCGCCTTTGTTCCTCTGTTACC
BMP4	n/a	TTCACTGCAGCCGTTCAGAG	TAACAGTCCATGATTCTTGACAGC	170	TGGAGCCATTCCGTAGTGCCATCC	GGCAGTGCGTTGCTCTGGATGGCA
COL1A2	n/a	CGAGTCAGAGTTTCCCCTTG	CCGCCTTGGTGCTAAAATAA	270	AGCCCTCCCATTGGTGGAAGCGCT	CGAGGGTGCCTCCAAAAGCGCTTC
CRIM1	UNA_252	AACCAGTTTTCAGCGTGGAC	TCCGCTGTGAGTCTGACTTG	103	CCAGTTTTCAGCGTGGACTGCAGC	AGGGGCACTCCACAGTGCTGCAGT
CXADR	UNA_071	GAAGCTACATGGGCAGCAAC	CCATCCTGCTGAGATTAGGG	171	AAGCTACATGGGCAGCAACCACTC	CATGGATCCCAGGGATGAGTGGTT
DDX20	UNA_116	GCTGAAGGACTCGGAACCTC	AGTCGATAGGAGGACCGCTT	201	TGAAGGACTCGGAACCTCTTCCCG	AAGATCTGGCCATCCCCGGGAAGA
DMRT3	UNA_211	GAGTCCCAGACACGTTGAGG	GTGACGTCGTTGGGCAAAAA	166	CCAGACACGTTGAGGTTTTCTGCC	CCACATTACTCGAGTCGGCAGAAA
DNMBP	UNA_114	CAAGCCCTGACCGGTATTCT	CTGAAGGGTTTTTGGCTGGG	104	CTGACCGGTATTCTGACCCTCTTC	GTCCTTGCTTCTAGAGGAAGAGGG
DOCK11	UNA_399	GAATCCCCTGTCTGTCCGTG	AGCGCAACTGAGATTCAGCA	122	TGACGGAAACACCAGAGGCTCTTC	AATGAAAGACTCGGGGGAAGAGCC
GLI1	n/a	ACGGAACTTCGATCACCAAC	AGGGAGCCTGGATCTCTAGC	234	CTTCCCAACTGCTGATATTCTGGG	CTCACATCCCCCATATCCCAGAAT
GPR89A	UNA_095	GCAGCTCCCGTTACTTTCAC	ATGTTTTGGGCTGAGAATGG	212	TGGAAGCTAGGAGATCCATTTCC	TTTGGGCTGAGAATGGGAAATGG
intergenic	UNA_049	AGGCAGAAGCACAAATACCC	TTTTTCCCCGTTTTCATCAG	151	TCGTCTGACTTGAAGGCATCAC	CCCCGTTTTCATCAGTGATGCC
intergenic	UNA_110	CCAGGGAGAGCAGAACCCAT	ACTTCCCAGTCTCAGTGACG	146	CAGGGAGAGCAGAACCCATCCCAC	GAGTTTGCCGAAGCAGGTGGGATG
intergenic	UNA_141	CTGGGAAAGGGAGTTGTTTG	CAAACTCAATGGGTGTGCTG	190	GATTTTCAGCAGACCCACGCAGTT	TTACGAATGTGGCCACAACTGCGT
intergenic	UNA_210	GCTATCGCACCCAGACTACC	CCCCTGCCTTTTCTCTATGA	194	TCTTCATCCCTTCCTCTACTGTGC	CTTTACATCATTGCCGGCACAGTA
intergenic	UNA_270	CTCCTCCGTAATGCCTGAAA	CTTCAGTTCGGGGTTGAGAG	189	GTCCTCCAATTCTACCAAGGCCAT	CCTAATCAGTGGCAGAATGGCCTT
intergenic	UNA_272	AGCTCCCACAGCTTCTCAAT	TCACCCACTCTGGGATCTTC	225	ATGGAAACCTCTGGGAACCCCCTT	TCGGAATCTGTGCTTGAAGGGGGT
intergenic	UNA_297	CCTCCCAGAATGAGACTGGA	TGCAATGTCGCTGTTAAACC	189	TCCCAGAATGAGACTGGACCTTGA	GAAGGGCAGTTCATTCTCAAGGTC
intergenic	UNA_370	AAGGGCCCTCTGTGGTTTATC	CATCATGAGCTGAGCTGCCTA	203	CAAGGGCTGATAAACAGTGCATAG	GGGGAAGAAAGAGAAACTATGCAC
intergenic	UNA_396	GTTGCTTTGGCTGGTGATTT	CCCCCTAAGGTGTGTGTGAT	225	CAAGATGCCTTCTGTGGTTCAGAG	TTCCCCTTTCCCTAAGCTCTGAAC
intergenic	UNA_398	GGAGCAGGTCTGACCAAAAT	GAACTTCCTCAAAATTCTCTGC	151	TTGTTACTCCACCTGGGAGGAAGC	AGCTTTGGGGAAGGCTGCTTCCTC
intergenic	UNA_441	GGCATACTGCACAGGTCTCA	GTTTCTGATCGGAAGGGTCA	191	TCTTGCATTGGGCTACTCTTCTGC	GGCTGGTGCTTTATAAGCAGAAGA
LOC102535064	UNA_077	GATTGCGGTTGGAGCATCAC	ATCATTGGTAGTCGTGCGCT	127	TGCGGTTGGAGCATCACTGCTGTT	GGCCAAGATGTTCAGAAACAGCAG
LOC107032903	UNA_353	GCATGGAGGGTGGCTACTTA	GCACAGGAATGGAGAAGAGC	155	AGGGATCCTCTGAAGTCTGTTCTG	GGAATGGAGAAGAGCTCAGAACAG
MAP3K1	UNA_345	GGCGGTGTTGATTACGTCTT	TCCTTCGGGAGAGTTTACCA	262	CGCCTTTGTCTCATAGATAGGCTG	CAGGAAATTCCAACAGCAGCCTAT
PAX7	n/a	TATGGCCAGACTGCTGTTGATTAT	CTCAGGGATCAGAAGGGTTAGG	184	GCCTCTCCACACAGCGTCGCATGA	GAGTGCTCCCCCAGCTTCATGCGA
PCDH7	UNA_174	CACTTTCATGCCTGTCGATG	TGTTGACAGGAGATGGCTTG	215	CACTTTCATGCCTGTCGATGAACG	CTTTTCCTGGCTTCCTCGTTCATC
PHF8	UNA_413	CTCTCCTGCCTTGGAATCAG	ACTACCCTCTGCTGCCTTGA	207	GTCCTCCATCTAGTCACACCAAAG	TAGCCAGGCTTTTTGCCTTTGGTG
RNF144B	UNA_369	GGTTCGACAGTCCAGGTTGT	TAGTCCAGTGGGATCCTTCG	109	ACAGTCCAGGTTGTGTCCACGGAA	AAAGCTTCCCGACATGTTCCGTGG
SFRP4	n/a	AAACCCGAAACGAGTGTGAG	GCATGCACATGGTTTACTCG	280	ACCACCCAGACCGCCTGTAGAAGG	GGCAATGGGCGTGTGGCCTTCTAC
SLC20A2	UNA_442	GAGCCTCCACAAAATTCAGG	TCTGAGGTCCCAGACTCCAC	120	AGCCTCCACAAAATTCAGGAGGTG	TAAATACCGGGGACTCCACCTCCT
TRPS1	UNA_287	CTCCTCTGAGGGTGCAAAAC	CTGGTGGCCTCTGTACCATT	195	GATTCTGGAGACTTGGGAAAGTGG	CTGTGATCTTGTCCTGCCACTTTC
TYR	n/a	TCTTTTATAACAGGACCTGCCAGT	AATTTGTTCTTCTCTGGGACACTC	154	AAGTTTGGCTTCCGGGGACCCAAC	GTCGCCTCTCTCTGCAGTTGGGTC
UNC5C	UNA_172	CCAGAAACCTTTCCGTCTGA	GGGGCTGGCTTTACAATACA	114	GAAACCTTTCCGTCTGATCCACCT	AATGTGGCAGAGGCTCAGGTGGAT
CHD7	n/a	AGAAAGTCGTGGATTTATCAAAGG	TTGAGTCTTAAAGGCATCAGACAC	128	TATCAAAGGCCTCGAGAGAGGCGA	AGAGGCGACAAGCTCTACCTCAAA
