# Supplementary material for: Cytogenetic Mapping of 35 New Markers in the Alpaca (Vicugna pacos)
Source: Genes (Basel). 2020 May 8;11(5):522. doi: 10.3390/genes11050522 (PMC7288448; doi:10.3390/genes11050522)
Supplement: Supplementary file 1 [file genes-11-00522-s001.zip › Supplementary material_Submission II_R1/Table S3_FISH markers_Final I.xlsx]

## Sheet: Table S3_FISH_All
Cytogenetic location	SNP ID	Gene symbol	Gene name	Scaffold VicPac3.1	Chromosome; VicPac3.1	CHORI-246 BACs	FISH BAC	Reference marker	Reference marker location	Reference BAC	Publication for reference
01q16-q17	UNA_077	NLGN1 (LOC102535064)	neuroligin-1	77225	1	250G20, 257L20	250G20	GG_796	1q15-q16	150E1	Avila et al. 2014
01q32	UNA_071	CXADR	CXADR Ig-like cell adhesion molecule	4	1	203G23, 206B2	203G23	SOX2	1q18-q21	24K2	Avila et al. 2014
01q33ter	UNA_049	intergenic	n/a	4	1	27E21, 27J15, 115E20, 118E17, 152O16	27E21	SOX2	1q18-q21	24K2	Avila et al. 2014
02q21-q22	UNA_172	UNC5C	unc-5 netrin receptor C	26	2	36O22, 113I16	113I16	TLR2	2q13-q14	108K9	Avila et al. 2014
02q32	UNA_174	PCDH7	protocadherin 7	26	2	31H13, 65D15, 163E12, 188N23, 191G12	31H13	TLR2	2q13-q14	108K9	Avila et al. 2014
03q13	n/a	BMP4	bone morphogenetic protein 4	77258; 33	6	63L14, 17I20	17I20, 63L14	SLC36A1; SLC45A2; GG_1378; GG_962; C14Orf132	3q12; 3q32-q33; 3q32-q33; 6q31; 6q24-q31	80N8; 220B13; 104I15; 136J13; 67N16	Avila et al. 2014
03q17-q21	UNA_150	ARRDC3	arrestin domain containing 3	77261	3	49D3, 87L21, 222P23	87L21	SLC45A2	3q32-q33	220B13	Avila et al. 2014
03q24	UNA_345	MAP3K1	mitogen-activated protein kinase kinase kinase 1	77261	3	49J15, 106K2, 125N20, 158A5, 190F23	106K2	BMP4	3q13	63L14	this study
04q23-q24	UNA_211	DMRT3	doublesex and mab-3 related transcription factor 3	8430	4	41L6, 81F3, 100J5, 163E12, 220A22, 221C24, 221P21	41L6	DAB2IP	4q34	101B6	Mendoza et al. 2019
04q23-q24	UNA_210	intergenic	n/a	2524	4	46F18, 50A14, 75P22	46F18	GG_478	4q34	71E21	Avila et al. 2014
07q12	UNA_141	intergenic	n/a	8475	7	83F11, 117O10, 150P9	83F11	SFRP4	7q12-q13		this study
07q12-q13	n/a	SFRP4	secreted frizzled related protein 4	8475	7	200N10, 190L6, 200F03, 209B10, 309L18	190L6	MAGI2	7q14	49H15	Avila et al. 2014
07q15-q21	n/a	COL1A2	collagen type I alpha 2 chain	8475	7	43N9	43N9	TRBV30	7q24-q25	10K16	Avila et al. 2014
09q24	UNA_116	DDX20	DEAD-box helicase 20	160	9	68O18, 69J2, 133B15	68O18	ALX3	9q24-q25	115I10	Mendoza et al. 2019
10q12-q13	n/a	TYR	tyrosinase	127	10	133P13, 74O16, 48H22	74O16	RAB38	10q12dist-q14prox	176P13	Avila et al. 2014
10q21-q22	UNA_396	putative ncRNA	putative ncRNA	127	10	196K17	196K17	RAB38	10q12dist-q14prox	176P13	Avila et al. 2014
11q15-q16	UNA_297	intergenic	n/a	77342	11	174G24, 203E8	174G24	FGFR2	11q23	364G5	Avila et al. 2014
11q21ter	UNA_114	DNMBP	dynamin binding protein	77343	11	62A20, 73E23, 92P15, 103A4, 104G1, 1661A, 195A19	62A20	CSTF2T	11q16	88E24	Avila et al. 2014
12q12-q13	n/a	GLI1	GLI family zinc finger 1	77319	unassigned	85P4, 125N20	85P24	BAZ2A	12q13	4J13	Avila et al. 2014
12q13-q14	UNA_110	intergenic	n/a	77306	12	29N15, 50M12, 159H6	29N15	BAZ2A	12q13	4J13	Avila et al. 2014
13q24-q25	n/a	PAX7	paired box 7	77224	13	127I17, 145B19, 29J22	29J22	KAZN	13q24-q25prox	12O8	Avila et al. 2014
14p12-p13	UNA_270	intergenic	n/a	81	14	10M2, 22F1, 67F14, 76O10, 181C16	22F1	RB1	14p13	89N13	Avila et al. 2014
14p15	UNA_272	putative ncRNA	putative ncRNA	81	14	71E16, 102G7, 103L18, 116F3, 139A15	71E16	GG_558	14q13prox	39N18	Avila et al. 2014
15q21-q22	UNA_252	CRIM1	cysteine rich transmembrane BMP regulator 1	46	15	135P3, 137J1, 173N6, 199J20	135P3	BRE	15q22	74O15	Avila et al. 2014
20q13ter	UNA_369	RNF144B	ring finger protein 144B	77293	20	10N10, 43H7, 54D1, 148K18, 193I7 222P23	10N10	CRISP3	20q12	116A11	Avila et al. 2014
20q14	UNA_370	intergenic	n/a	77293	20	419M11, 481E7	419M11	TSBP1 (C6orf10)	20q13	100F14	Avila et al. 2014
21q15	UNA_095	GPR89A	G protein-coupled receptor 89A	77374	21	16M5, 218E10	218E10	LAMC1	21q12	68G3	Avila et al. 2014
25q15	UNA_287	TRPS1	transcriptional repressor GATA binding 1	77333	25	28K3, 45D13, 112A10, 132A8, 158I2	45D13	ZFPM2	25q13	20K1	Avila et al. 2014
26q12	UNA_442	SLC20A2	solute carrier family 20 member 2	77335	26	90M3, 114K20, 135C11, 170M1	114K20	GG_866	26q14	280B9	Avila et al. 2014
26q14	UNA_441	intergenic	n/a	4140	9,26	164M19	164M19	GG_866	26q14	280B9	Avila et al. 2014
27q12ter	UNA_353	AGBL1	ATP/GTP binding protein like 1	11	27	15N15, 173D7, 178J12, 180E12, 191M3, 221P21	15N15	GG_1142	27q13prox	100J24	Avila et al. 2014
33q13-q14	UNA_398	intergenic	n/a	12	33	13A11, 95L2, 148H20, 174P12	13A11	SIK3	33q13-q14	12H4	Avila et al. 2014
29q15	n/a	CHD7	chromodomain helicase DNA binding protein 7	3	29	431P24	431P24	RP1	29q16	178K2	Avila et al. 2014
Xp12	UNA_413	PHF8	PHD finger protein 8	232	X	14J24, 120H23, 207F4	120H23	CSF2RA	Xp16	21N1	Avila et al. 2014
Xq21	UNA_399	DOCK11	dedicator of cytokinesis 11	93	X	13C22, 51J21, 70E18, 152N16, 188N23	13C22	MID1	Xp16-p15	156E13	Avila et al. 2014
